# Supplementary material for: Whole-genome and enzymatic analyses of an androstenedione-producing Mycobacterium strain with residual phytosterol-degrading pathways
Source: Microb Cell Fact. 2020 Oct 2;19:187. doi: 10.1186/s12934-020-01442-w (PMC7532642; doi:10.1186/s12934-020-01442-w)
Supplement: Supplementary file 2 — Additional file 2: Table S3. Comparison of genomes between Mycobacterium neoaurum HGMS2 and M. neoaurum NRRL B-3805 [file 12934_2020_1442_MOESM2_ESM.xlsx]

## Sheet: Figure S-genome Alignment
			Table S3. Comparison of genomes between Mycobacterium neoaurum HGMS2 and M. neoaurum NRRLB-3805
Query Sequence	Subject Sequence	% Identity	Alignment length	Mismatches	Gap opens	Query start	Query end	Subject start	Subject end	E-value	Bit score
HGMS2	B-3805	99.993	1571993	36	35	930703	2502638	4393265	2821283	0	2902000
HGMS2	B-3805	99.994	1275158	29	10	2502630	3777736	2821390	1546233	0	2354000
HGMS2	B-3805	99.997	930803	15	8	1	930794	5323898	4393096	0	1719000
HGMS2	B-3805	99.997	860986	9	3	3777732	4638697	1546167	685182	0	1590000
HGMS2	B-3805	99.997	685281	22	1	4638663	5323942	685281	1	0	1265000
HGMS2	B-3805	99.998	97441	2	0	5323943	5421383	5421338	5323898	0	179900
HGMS2	B-3805	99.893	5585	3	3	1733965	1739546	4239373	4233789	0	10277
HGMS2	B-3805	99.696	5585	2	14	1084594	1090163	3589952	3584368	0	10205
HGMS2	B-3805	96.804	3379	103	3	3038317	3041692	845064	841688	0	5637
HGMS2	B-3805	96.804	3379	103	3	4478816	4482191	2285673	2282297	0	5637
HGMS2	B-3805	99.813	1601	2	1	213649	215249	5113532	5111933	0	2939
HGMS2	B-3805	99.563	1601	0	6	210366	211959	5110243	5108643	0	2911
HGMS2	B-3805	99.413	1533	8	1	1614505	1616037	2685047	2683516	0	2780
HGMS2	B-3805	98.5	1533	17	6	2638972	2640498	3709412	3707880	0	2699
HGMS2	B-3805	99.378	1447	8	1	2551851	2553297	581168	579723	0	2621
HGMS2	B-3805	99.378	1447	8	1	4742776	4744221	2772169	2770723	0	2621
HGMS2	B-3805	99.72	1429	4	0	2551869	2553297	750720	749292	0	2617
HGMS2	B-3805	99.72	1429	4	0	4573159	4574587	2772151	2770723	0	2617
HGMS2	B-3805	98.448	1482	19	4	3427379	3428858	187795	189274	0	2606
HGMS2	B-3805	99.579	1425	4	2	2551871	2553294	2633238	2631815	0	2597
HGMS2	B-3805	99.579	1425	4	2	2690752	2692175	2772149	2770726	0	2597
HGMS2	B-3805	99.858	1412	2	0	1257733	1259144	3164741	3163330	0	2597
HGMS2	B-3805	99.648	1421	4	1	1257726	1259146	750724	749305	0	2595
HGMS2	B-3805	99.648	1421	4	1	4573155	4574574	4066198	4064778	0	2595
HGMS2	B-3805	99.509	1425	5	2	2690752	2692175	750718	749295	0	2591
HGMS2	B-3805	99.509	1425	5	2	4573161	4574584	2633238	2631815	0	2591
HGMS2	B-3805	99.577	1420	6	0	1257733	1259152	581149	579730	0	2590
HGMS2	B-3805	99.577	1420	6	0	4742795	4744214	4066191	4064772	0	2590
HGMS2	B-3805	99.787	1410	3	0	1257731	1259140	2772151	2770742	0	2588
HGMS2	B-3805	99.787	1410	3	0	2551869	2553278	4066193	4064784	0	2588
HGMS2	B-3805	99.508	1423	4	3	2690748	2692169	581152	579732	0	2586
HGMS2	B-3805	99.508	1423	4	3	4742792	4744212	2633242	2631821	0	2586
HGMS2	B-3805	99.717	1412	2	2	2159181	2160590	4066191	4064780	0	2584
HGMS2	B-3805	99.577	1417	4	2	1257733	1259148	2633238	2631823	0	2582
HGMS2	B-3805	99.787	1407	3	0	4742806	4744212	3164730	3163324	0	2582
HGMS2	B-3805	99.787	1407	3	0	4573172	4574578	3164730	3163324	0	2582
HGMS2	B-3805	99.577	1417	4	2	2690752	2692167	4066191	4064776	0	2582
HGMS2	B-3805	99.929	1399	0	1	2690764	2692161	3164730	3163332	0	2577
HGMS2	B-3805	99.928	1398	0	1	2159192	2160588	2633226	2631829	0	2575
HGMS2	B-3805	99.645	1407	3	2	2159192	2160596	581138	579732	0	2569
HGMS2	B-3805	99.645	1407	3	2	2159192	2160596	750707	749301	0	2569
HGMS2	B-3805	99.857	1397	0	2	2159192	2160586	2772138	2770742	0	2567
HGMS2	B-3805	97.908	1482	27	4	5134669	5136148	1895131	1896610	0	2562
HGMS2	B-3805	95.879	1553	54	3	5323848	5325391	1685535	1687086	0	2505
HGMS2	B-3805	99.921	1269	1	0	2196388	2197656	2568780	2570048	0	2338
HGMS2	B-3805	99.921	1269	1	0	2753942	2755210	3126264	3127532	0	2338
HGMS2	B-3805	95.688	1461	52	4	3636881	3638339	5419887	5421338	0	2338
HGMS2	B-3805	98.491	1325	18	2	730702	732024	3873972	3872648	0	2335
HGMS2	B-3805	99.921	1266	1	0	2753945	2755210	3559481	3560746	0	2333
HGMS2	B-3805	99.842	1266	2	0	1763168	1764433	3127532	3126267	0	2327
HGMS2	B-3805	99.842	1266	2	0	2196388	2197653	3560746	3559481	0	2327
HGMS2	B-3805	94.261	1516	84	3	5323852	5325364	5270176	5268661	0	2314
HGMS2	B-3805	98.189	1325	19	4	1449952	1451272	4593189	4591866	0	2309
HGMS2	B-3805	92.068	1639	126	3	128774	130410	3813830	3812194	0	2303
HGMS2	B-3805	92.068	1639	126	3	1510087	1511723	5195124	5193488	0	2303
HGMS2	B-3805	93.48	1549	89	7	2138261	2139806	973022	974561	0	2290
HGMS2	B-3805	93.48	1549	89	7	4349319	4350858	3184116	3185661	0	2290
HGMS2	B-3805	93.226	1550	102	3	53722	55271	1685539	1687085	0	2278
HGMS2	B-3805	93.226	1550	101	4	3636885	3638430	5268627	5270176	0	2278
HGMS2	B-3805	92.962	1563	98	7	5323852	5325405	366545	364986	0	2266
HGMS2	B-3805	93.115	1525	97	4	4744251	4745768	366566	365043	0	2228
HGMS2	B-3805	93.115	1525	97	4	4957377	4958900	579693	578176	0	2228
HGMS2	B-3805	93.62	1489	93	2	3636945	3638431	578185	579673	0	2222
HGMS2	B-3805	93.418	1489	97	1	4744271	4745759	1685538	1687025	0	2206
HGMS2	B-3805	94.246	1425	79	3	53813	55237	5421338	5419917	0	2174
HGMS2	B-3805	92.733	1500	107	2	5323850	5325348	579674	578176	0	2165
HGMS2	B-3805	90.429	1609	142	7	4175365	4176970	974561	972962	0	2108
HGMS2	B-3805	90.429	1609	142	7	4349319	4350918	1148515	1146910	0	2108
HGMS2	B-3805	92.595	1472	97	7	4957489	4958957	5421338	5419876	0	2104
HGMS2	B-3805	90.56	1589	142	7	2138256	2139840	1146965	1148549	0	2097
HGMS2	B-3805	90.292	1607	148	7	4175313	4176915	3184064	3185666	0	2097
HGMS2	B-3805	91.31	1519	118	10	53722	55231	366545	365032	0	2061
HGMS2	B-3805	91.31	1519	118	10	4957398	4958911	5270176	5268667	0	2061
HGMS2	B-3805	90.705	1560	125	9	3636880	3638430	364997	366545	0	2060
HGMS2	B-3805	90.705	1560	126	8	4957398	4958946	1685539	1687090	0	2060
HGMS2	B-3805	91.458	1475	121	5	53738	55211	2772138	2773608	0	2021
HGMS2	B-3805	91.458	1475	121	5	2550412	2551882	5268687	5270160	0	2021
HGMS2	B-3805	91.062	1488	124	4	2550403	2551882	365043	366529	0	2002
HGMS2	B-3805	91.044	1485	124	4	4957414	4958897	2772138	2773614	0	1997
HGMS2	B-3805	92.253	1407	107	2	4744363	4745768	5421338	5419933	0	1993
HGMS2	B-3805	91.101	1472	129	2	2550412	2551882	1687025	1685555	0	1991
HGMS2	B-3805	91.101	1472	128	3	3636945	3638414	2773608	2772138	0	1989
HGMS2	B-3805	90.61	1491	136	4	53722	55211	579672	578185	0	1975
HGMS2	B-3805	89.301	1589	133	25	128809	130373	974597	973022	0	1958
HGMS2	B-3805	86.277	1829	220	20	2577235	2579047	2745621	2743808	0	1958
HGMS2	B-3805	86.292	1831	216	23	2578399	2580211	2746785	2744972	0	1958
HGMS2	B-3805	89.301	1589	133	26	4349283	4350858	5195089	5193525	0	1958
HGMS2	B-3805	90.409	1491	139	4	4744272	4745759	5270176	5268687	0	1958
HGMS2	B-3805	90.128	1479	143	3	5323868	5325345	2772138	2773614	0	1919
HGMS2	B-3805	89.502	1486	153	3	2550399	2551882	578172	579656	0	1877
HGMS2	B-3805	89.428	1485	156	1	4744288	4745772	2772138	2773621	0	1871
HGMS2	B-3805	87.917	1589	155	26	1510122	1511686	974597	973022	0	1836
HGMS2	B-3805	87.917	1589	155	27	4349283	4350858	3813795	3812231	0	1836
HGMS2	B-3805	89.623	1407	143	3	2550403	2551807	5419933	5421338	0	1786
HGMS2	B-3805	88.41	1415	149	12	4571599	4573009	1687112	1685709	0	1690
HGMS2	B-3805	88.277	1416	148	15	3636858	3638260	752280	750870	0	1679
HGMS2	B-3805	80.799	2177	363	39	2577481	2579632	2745954	2743808	0	1653
HGMS2	B-3805	80.79	2176	365	37	2578066	2580211	2746539	2744387	0	1653
HGMS2	B-3805	84.139	1614	230	19	2138262	2139870	1930896	1932488	0	1539
HGMS2	B-3805	84.139	1614	230	19	3391501	3393093	3184052	3185660	0	1539
HGMS2	B-3805	86.624	1398	167	15	53893	55277	750870	752260	0	1528
HGMS2	B-3805	86.614	1397	169	13	4571619	4573009	5268621	5270005	0	1528
HGMS2	B-3805	86.351	1392	166	14	4571622	4573009	5419887	5421258	0	1496
HGMS2	B-3805	86.289	1393	165	16	5324023	5325394	750870	752257	0	1491
HGMS2	B-3805	83.861	1580	238	11	3391530	3393093	1148549	1146971	0	1489
HGMS2	B-3805	83.851	1579	240	9	4175331	4176909	1932459	1930896	0	1489
HGMS2	B-3805	86.446	1328	165	10	2550412	2551728	752193	750870	0	1441
HGMS2	B-3805	86.456	1329	163	12	4571686	4573009	2773608	2772292	0	1441
HGMS2	B-3805	76.639	2684	563	58	1453121	1455772	224917	227568	0	1424
HGMS2	B-3805	76.626	2691	563	61	5096369	5099026	3868142	3870799	0	1424
HGMS2	B-3805	85.172	1396	177	16	4571624	4573009	364999	366374	0	1404
HGMS2	B-3805	85.1	1396	178	16	4957569	4958944	750870	752255	0	1399
HGMS2	B-3805	83.096	1544	242	14	3391564	3393093	974561	973023	0	1387
HGMS2	B-3805	91.559	1007	83	2	1509993	1510998	1148690	1147685	0	1387
HGMS2	B-3805	83.096	1544	242	14	4349319	4350857	1932425	1930896	0	1387
HGMS2	B-3805	91.559	1007	83	2	4175190	4176195	3813924	3812919	0	1387
HGMS2	B-3805	99.734	751	2	0	1763167	1763917	17608	16858	0	1376
HGMS2	B-3805	99.734	751	2	0	5306335	5307085	3560747	3559997	0	1376
HGMS2	B-3805	99.733	750	2	0	2754461	2755210	16858	17607	0	1375
HGMS2	B-3805	99.733	750	2	0	5306336	5307085	2568780	2569529	0	1375
HGMS2	B-3805	99.6	750	3	0	2196388	2197137	17607	16858	0	1369
HGMS2	B-3805	99.6	750	3	0	5306336	5307085	3127532	3126783	0	1369
HGMS2	B-3805	82.406	1563	237	30	128835	130372	1932445	1930896	0	1328
HGMS2	B-3805	82.406	1563	237	30	3391544	3393093	5195063	5193526	0	1328
HGMS2	B-3805	82.248	1566	240	30	1510145	1511685	1932448	1930896	0	1317
HGMS2	B-3805	82.259	1567	238	31	3391541	3393093	3813772	3812232	0	1317
HGMS2	B-3805	83.582	1407	203	23	4744443	4745834	750870	752263	0	1293
HGMS2	B-3805	83.511	1407	204	23	4571616	4573009	578110	579501	0	1288
HGMS2	B-3805	85.012	1281	172	13	1439783	1441051	3127535	3126263	0	1284
HGMS2	B-3805	85.012	1281	172	13	2196385	2197657	3884141	3882873	0	1284
HGMS2	B-3805	85.043	1277	171	13	1439786	1441050	2568780	2570048	0	1282
HGMS2	B-3805	85.043	1277	171	13	2753942	2755210	3882874	3884138	0	1282
HGMS2	B-3805	91.987	911	73	0	128775	129685	1148595	1147685	0	1279
HGMS2	B-3805	91.987	911	73	0	4175285	4176195	5195123	5194213	0	1279
HGMS2	B-3805	84.929	1274	172	13	1439786	1441047	3560746	3559481	0	1271
HGMS2	B-3805	84.929	1274	172	13	1763168	1764433	3884138	3882877	0	1271
HGMS2	B-3805	80.025	1577	299	14	443228	444796	2633231	2634799	0	1153
HGMS2	B-3805	80.025	1577	299	14	2689191	2690759	4879095	4880663	0	1153
HGMS2	B-3805	90.782	857	73	3	1510145	1510998	3184093	3184946	0	1140
HGMS2	B-3805	90.782	857	73	3	2138976	2139829	3812919	3813772	0	1140
HGMS2	B-3805	89.749	878	87	3	1810427	1811303	2603290	2602415	0	1120
HGMS2	B-3805	89.749	878	87	3	2720700	2721575	3513495	3512619	0	1120
HGMS2	B-3805	89.603	856	85	3	128832	129685	3184093	3184946	0	1085
HGMS2	B-3805	89.683	853	84	3	2138976	2139826	5194213	5195063	0	1085
HGMS2	B-3805	97.623	631	14	1	2975137	2975767	121265	121894	0	1081
HGMS2	B-3805	97.623	631	14	1	5202049	5202678	2348223	2348853	0	1081
HGMS2	B-3805	74.285	2481	510	108	1632305	1634709	139608	137180	0	929
HGMS2	B-3805	74.285	2481	510	108	5184335	5186763	3691612	3689208	0	929
HGMS2	B-3805	75.495	2020	406	69	2434046	2436028	747041	745074	0	905
HGMS2	B-3805	75.495	2020	406	69	4576838	4578805	2889874	2887892	0	905
HGMS2	B-3805	94.17	566	33	0	129813	130378	3185101	3185666	0	863
HGMS2	B-3805	94.17	566	33	0	2138256	2138821	5193520	5194085	0	863
HGMS2	B-3805	82.289	1005	152	19	2579223	2580211	2746539	2745545	0	846
HGMS2	B-3805	82.207	1006	151	21	2577481	2578475	2744796	2743808	0	841
HGMS2	B-3805	91.883	579	45	2	1511126	1511703	1147530	1146953	0	808
HGMS2	B-3805	91.897	580	43	3	4176350	4176927	3812791	3812214	0	808
HGMS2	B-3805	81.715	968	163	12	4673116	4674076	617542	618502	0	795
HGMS2	B-3805	81.622	974	165	12	4705436	4706402	649862	650828	0	795
HGMS2	B-3805	91.364	579	48	2	129813	130390	1147530	1146953	0	791
HGMS2	B-3805	91.364	579	48	2	4176350	4176927	5194085	5193508	0	791
HGMS2	B-3805	90.317	568	51	3	1511126	1511691	3185101	3185666	0	741
HGMS2	B-3805	90.317	568	51	3	2138256	2138821	3812226	3812791	0	741
HGMS2	B-3805	99.744	391	1	0	1764043	1764433	26548	26158	0	717
HGMS2	B-3805	88.832	591	57	8	5053082	5053667	270463	269877	0	717
HGMS2	B-3805	99.744	391	1	0	5297395	5297785	3559871	3559481	0	717
HGMS2	B-3805	81.882	861	144	11	4221101	4221955	1101845	1100991	0	715
HGMS2	B-3805	81.986	866	134	19	4222035	4222889	1102779	1101925	0	715
HGMS2	B-3805	90.424	543	48	3	5053526	5054066	270816	270276	0	712
HGMS2	B-3805	73.314	2121	489	56	835336	837423	3460400	3458324	0	710
HGMS2	B-3805	73.34	2123	485	56	1863522	1865598	4488554	4486467	0	710
HGMS2	B-3805	79.024	963	187	11	678965	679918	1736672	1735716	0	645
HGMS2	B-3805	79.024	963	187	11	3587298	3588254	4644926	4643973	0	645
HGMS2	B-3805	77.597	1107	219	27	718656	719749	4602016	4600926	0	643
HGMS2	B-3805	77.597	1107	219	26	721875	722965	4605235	4604142	0	643
HGMS2	B-3805	77.185	1144	223	32	1964240	1965364	338466	339590	1.03e-177	632
HGMS2	B-3805	77.185	1144	223	31	4984353	4985477	3358558	3359682	1.03e-177	632
HGMS2	B-3805	77.228	1111	219	30	1165408	1166501	2271839	2270746	8.04e-174	619
HGMS2	B-3805	77.228	1111	219	30	3052150	3053243	4158544	4157451	8.04e-174	619
HGMS2	B-3805	71.856	2306	592	50	841458	843735	3454355	3452079	4.84e-171	610
HGMS2	B-3805	71.868	2307	590	52	1869567	1871843	4482432	4480155	4.84e-171	610
HGMS2	B-3805	75.35	1286	270	40	3222700	3223962	226328	227589	1.77e-160	575
HGMS2	B-3805	76.165	1137	245	22	1453121	1454244	1184059	1182936	1.77e-160	575
HGMS2	B-3805	75.388	1288	266	42	5096354	5097615	2100027	2101289	1.77e-160	575
HGMS2	B-3805	76.165	1137	245	22	4139821	4140944	3870799	3869676	1.77e-160	575
HGMS2	B-3805	83.167	600	84	9	3802446	3803039	149591	149003	1.08e-147	532
HGMS2	B-3805	83.167	600	84	9	5174352	5174940	1521453	1520860	1.08e-147	532
HGMS2	B-3805	81.231	666	117	7	5318923	5319584	4318	3657	3.88e-147	531
HGMS2	B-3805	81.231	666	117	7	5319625	5320286	5020	4359	3.88e-147	531
HGMS2	B-3805	99.281	278	2	0	539835	540112	3884139	3884416	8.45e-139	503
HGMS2	B-3805	99.281	278	2	0	1439508	1439785	4783779	4784056	8.45e-139	503
HGMS2	B-3805	74.313	1273	286	35	1454515	1455766	2101307	2100055	3.04e-138	501
HGMS2	B-3805	74.232	1269	294	29	3222682	3223934	3869405	3868154	3.04e-138	501
HGMS2	B-3805	75.36	1043	223	27	1899972	1900997	1024993	1023968	2.38e-129	472
HGMS2	B-3805	76.974	899	162	32	2054682	2055559	1997224	1996350	2.38e-129	472
HGMS2	B-3805	77	900	160	33	3326765	3327639	3269240	3268363	2.38e-129	472
HGMS2	B-3805	75.336	1042	225	27	4298887	4299912	3423950	3422925	2.38e-129	472
HGMS2	B-3805	78.096	767	146	18	3803184	3803939	148919	148164	1.11e-127	466
HGMS2	B-3805	78.096	767	146	18	5175024	5175779	1520715	1519960	1.11e-127	466
HGMS2	B-3805	78.72	719	133	17	71704	72409	954071	954782	1.43e-126	462
HGMS2	B-3805	78.838	723	125	24	4369098	4369809	5251489	5252194	1.43e-126	462
HGMS2	B-3805	74.932	1101	229	34	2155402	2156477	412072	410994	5.16e-126	460
HGMS2	B-3805	74.886	1099	233	30	4911872	4912950	3168520	3167445	5.16e-126	460
HGMS2	B-3805	73.198	1332	321	31	1510144	1511451	2633228	2634547	1.12e-122	449
HGMS2	B-3805	73.218	1333	319	33	2689443	2690762	3812466	3813773	1.12e-122	449
HGMS2	B-3805	76.736	821	180	8	2139011	2139826	2634045	2633231	4.02e-122	448
HGMS2	B-3805	76.736	821	180	8	2689945	2690759	3184911	3184096	4.02e-122	448
HGMS2	B-3805	76.781	814	167	19	4660759	4661558	658583	657778	8.7e-119	436
HGMS2	B-3805	76.781	814	167	19	4665361	4666166	663185	662386	8.7e-119	436
HGMS2	B-3805	86.181	398	41	10	1440660	1441050	26545	26155	3.15e-113	418
HGMS2	B-3805	86.181	398	41	10	5297398	5297788	3883264	3882874	3.15e-113	418
HGMS2	B-3805	73.108	1361	289	65	1041733	1043056	826849	825529	4.07e-112	414
HGMS2	B-3805	73.108	1361	289	65	4497030	4498350	4282234	4280911	4.07e-112	414
HGMS2	B-3805	75.109	920	187	37	473350	474248	3556008	3555110	1.91e-105	392
HGMS2	B-3805	75.163	922	183	40	1767906	1768804	4850541	4849643	1.91e-105	392
HGMS2	B-3805	92	275	22	0	1344645	1344919	1521146	1521420	8.88e-104	387
HGMS2	B-3805	92	275	22	0	3802479	3802753	3979005	3979279	8.88e-104	387
HGMS2	B-3805	75.518	821	175	20	1850462	1851269	2017536	2016729	1.49e-101	379
HGMS2	B-3805	75.518	821	175	20	3306453	3307260	3473460	3472653	1.49e-101	379
HGMS2	B-3805	78.218	606	114	16	2800271	2800867	2519336	2518740	2.49e-99	372
HGMS2	B-3805	78.182	605	116	15	2804654	2805250	2523719	2523123	2.49e-99	372
HGMS2	B-3805	80.568	458	81	8	2701777	2702230	2621192	2620739	1.51e-91	346
HGMS2	B-3805	80.568	458	81	8	2702798	2703251	2622213	2621760	1.51e-91	346
HGMS2	B-3805	75.469	746	144	30	4138953	4139689	224047	224762	5.46e-86	327
HGMS2	B-3805	75.469	746	144	30	5099181	5099896	1184191	1184927	5.46e-86	327
HGMS2	B-3805	79.339	484	83	7	2951069	2951536	2372205	2371723	7.06e-85	324
HGMS2	B-3805	79.339	484	83	7	2951785	2952267	2372921	2372454	7.06e-85	324
HGMS2	B-3805	93.75	208	13	0	1344738	1344945	58062	58269	1.53e-81	313
HGMS2	B-3805	93.75	208	13	0	5265674	5265881	3978979	3979186	1.53e-81	313
HGMS2	B-3805	72.744	1108	231	56	1851898	1852968	2101260	2100187	7.11e-80	307
HGMS2	B-3805	72.768	1109	229	59	3222729	3223802	3472024	3470954	7.11e-80	307
HGMS2	B-3805	82.143	364	57	6	1849473	1849832	2103562	2103203	2.56e-79	305
HGMS2	B-3805	82.143	364	57	6	3220427	3220786	3474449	3474090	2.56e-79	305
HGMS2	B-3805	85.43	302	32	4	1344647	1344945	149292	149584	9.2e-79	303
HGMS2	B-3805	85.43	302	32	4	5174359	5174651	3978979	3979277	9.2e-79	303
HGMS2	B-3805	76.727	550	110	15	4326130	4326670	718048	718588	7.16e-75	291
HGMS2	B-3805	76.685	549	112	13	4605291	4605831	997210	997750	7.16e-75	291
HGMS2	B-3805	71.849	1222	279	56	840143	841333	2911877	2913064	7.16e-75	291
HGMS2	B-3805	71.803	1220	283	54	2410856	2412043	4482557	4483747	7.16e-75	291
HGMS2	B-3805	88.158	228	21	3	5174349	5174573	58279	58055	1.21e-67	267
HGMS2	B-3805	88.158	228	21	3	5265664	5265888	149594	149370	1.21e-67	267
HGMS2	B-3805	74.367	671	142	19	2577235	2577890	2744463	2743808	2.02e-65	259
HGMS2	B-3805	74.367	671	142	19	2579556	2580211	2746785	2746130	2.02e-65	259
HGMS2	B-3805	88.679	212	22	2	4474073	4474282	845195	845406	7.27e-65	257
HGMS2	B-3805	88.679	212	22	2	4478474	4478685	849598	849807	7.27e-65	257
HGMS2	B-3805	88.263	213	25	0	3802446	3802658	58276	58064	2.61e-64	255
HGMS2	B-3805	88.263	213	25	0	5265667	5265879	1521453	1521241	2.61e-64	255
HGMS2	B-3805	71.106	1194	280	54	1851776	1852935	226235	227397	1.22e-57	233
HGMS2	B-3805	71.008	1190	288	50	5096546	5097708	3470987	3472146	1.22e-57	233
HGMS2	B-3805	71.563	953	238	30	3298215	3299149	1268148	1267211	5.7e-56	228
HGMS2	B-3805	71.504	951	242	28	4055732	4056669	2025774	2024840	5.7e-56	228
HGMS2	B-3805	71.864	885	215	30	856412	857279	3413901	3414768	7.37e-55	224
HGMS2	B-3805	71.864	885	215	30	1909154	1910021	4466611	4467478	7.37e-55	224
HGMS2	B-3805	75.292	514	101	20	3592775	3593275	1727778	1727278	2.65e-54	222
HGMS2	B-3805	75.292	514	101	20	3596192	3596692	1731195	1730695	2.65e-54	222
HGMS2	B-3805	77.249	378	74	9	1337813	1338184	3067362	3067733	5.74e-51	211
HGMS2	B-3805	77.128	376	78	6	2256187	2256558	3985740	3986111	5.74e-51	211
HGMS2	B-3805	97.521	121	3	0	1758406	1758526	3565440	3565320	7.42e-50	207
HGMS2	B-3805	97.521	121	3	0	1758474	1758594	3565508	3565388	7.42e-50	207
HGMS2	B-3805	70.667	1050	278	27	388776	389810	4483747	4482713	2.67e-49	206
HGMS2	B-3805	70.75	1053	272	32	840143	841177	4935116	4934082	2.67e-49	206
HGMS2	B-3805	73.623	599	128	27	3894162	3894745	1428792	1428209	9.6e-49	204
HGMS2	B-3805	73.623	599	128	27	3895088	3895671	1429718	1429135	9.6e-49	204
HGMS2	B-3805	92.481	133	10	0	2371305	2371437	2952171	2952039	7.47e-45	191
HGMS2	B-3805	92.481	133	10	0	2371749	2371881	2952615	2952483	7.47e-45	191
HGMS2	B-3805	74.316	475	107	12	4212162	4212629	1101337	1101803	9.67e-44	187
HGMS2	B-3805	75.238	420	91	10	4222077	4222489	1111251	1111664	9.67e-44	187
HGMS2	B-3805	74.023	512	107	19	1858123	1858621	1183558	1184056	3.48e-43	185
HGMS2	B-3805	74.477	478	98	18	4139824	4140289	3465301	3465766	3.48e-43	185
HGMS2	B-3805	80.913	241	24	13	3075413	3075637	2248514	2248280	9.74e-39	171
HGMS2	B-3805	80.913	241	24	13	3075475	3075709	2248576	2248352	9.74e-39	171
HGMS2	B-3805	87.671	146	17	1	5273430	5273574	27904	27759	3.5e-38	169
HGMS2	B-3805	87.671	146	17	1	5296039	5296184	50513	50369	3.5e-38	169
HGMS2	B-3805	97.849	93	2	0	4744270	4744362	93	1	5.86e-36	161
HGMS2	B-3805	97.826	92	2	0	3638340	3638431	1	92	2.11e-35	159
HGMS2	B-3805	93.458	107	4	3	812405	812510	4511408	4511304	2.73e-34	156
HGMS2	B-3805	93.458	107	4	3	812482	812586	4511485	4511380	2.73e-34	156
HGMS2	B-3805	93.269	104	7	0	2371482	2371585	2952615	2952512	9.81e-34	154
HGMS2	B-3805	96.774	93	2	1	930625	930717	4393187	4393096	9.81e-34	154
HGMS2	B-3805	96.774	93	2	1	930780	930871	4393265	4393173	9.81e-34	154
HGMS2	B-3805	93.204	103	7	0	2371305	2371407	2952438	2952336	3.53e-33	152
HGMS2	B-3805	97.701	87	1	1	5418235	5418320	5327017	5326931	4.56e-32	148
HGMS2	B-3805	97.701	87	1	1	5418264	5418350	5327046	5326961	4.56e-32	148
HGMS2	B-3805	95.604	91	4	0	53722	53812	91	1	1.64e-31	147
HGMS2	B-3805	75.321	312	73	4	1849525	1849834	1184866	1184557	1.64e-31	147
HGMS2	B-3805	82.258	186	18	7	3075417	3075593	2248434	2248255	1.64e-31	147
HGMS2	B-3805	82.258	186	18	7	3075555	3075734	2248572	2248396	1.64e-31	147
HGMS2	B-3805	75.321	312	73	4	4139014	4139323	3474397	3474088	1.64e-31	147
HGMS2	B-3805	76.895	277	48	14	1970416	1970684	1428426	1428158	2.12e-30	143
HGMS2	B-3805	76.895	277	48	14	3895454	3895722	3353506	3353238	2.12e-30	143
HGMS2	B-3805	82.822	163	25	3	5420559	5420720	4608004	4607844	2.12e-30	143
HGMS2	B-3805	82.822	163	25	3	715887	716047	5324722	5324561	2.12e-30	143
HGMS2	B-3805	97.561	82	2	0	332247	332328	4991612	4991531	7.63e-30	141
HGMS2	B-3805	97.561	82	2	0	332280	332361	4991645	4991564	7.63e-30	141
HGMS2	B-3805	74.142	379	78	15	1859160	1859528	224418	224050	2.75e-29	139
HGMS2	B-3805	74.074	378	80	15	5099525	5099893	3464762	3464394	2.75e-29	139
HGMS2	B-3805	73.479	411	85	17	4212244	4212642	1102353	1102751	1.28e-27	134
HGMS2	B-3805	73.479	411	85	17	4221129	4221527	1111238	1111636	1.28e-27	134
HGMS2	B-3805	71.956	542	122	26	2156823	2157349	410672	410146	4.6e-27	132
HGMS2	B-3805	72.007	543	120	27	4913272	4913798	3167099	3166573	4.6e-27	132
HGMS2	B-3805	78.333	240	25	15	4404371	4404583	919401	919162	1.65e-26	130
HGMS2	B-3805	78.333	240	25	15	4404479	4404718	919509	919297	1.65e-26	130
HGMS2	B-3805	88.288	111	9	4	1444131	1444239	2101595	2101703	1.65e-26	130
HGMS2	B-3805	90.722	97	9	0	1535193	1535289	3788688	3788592	1.65e-26	130
HGMS2	B-3805	90.722	97	9	0	1535229	1535325	3788724	3788628	1.65e-26	130
HGMS2	B-3805	88.288	111	9	4	3222286	3222394	3879685	3879793	1.65e-26	130
HGMS2	B-3805	92.222	90	7	0	1758403	1758492	3565409	3565320	5.94e-26	128
HGMS2	B-3805	92.222	90	7	0	1758505	1758594	3565511	3565422	5.94e-26	128
HGMS2	B-3805	83.969	131	21	0	1851451	1851581	2016547	2016417	2.14e-25	126
HGMS2	B-3805	83.969	131	21	0	3307442	3307572	3472471	3472341	2.14e-25	126
HGMS2	B-3805	82.432	148	22	4	1535424	1535569	3788085	3787940	2.14e-25	126
HGMS2	B-3805	82.432	148	22	4	1535832	1535977	3788493	3788348	2.14e-25	126
HGMS2	B-3805	94.937	79	4	0	2839956	2840034	2483974	2483896	7.69e-25	124
HGMS2	B-3805	94.937	79	4	0	2840016	2840094	2484034	2483956	7.69e-25	124
HGMS2	B-3805	76.19	252	49	10	4002229	4002474	1111252	1111498	2.77e-24	122
HGMS2	B-3805	76.172	256	48	11	4212379	4212628	1321403	1321651	2.77e-24	122
HGMS2	B-3805	74.041	339	70	14	606233	606568	4146399	4146722	2.77e-24	122
HGMS2	B-3805	74.041	339	70	14	1177230	1177553	4717323	4717658	2.77e-24	122
HGMS2	B-3805	80.537	149	23	6	265933	266078	2907693	2907838	2.15e-20	110
HGMS2	B-3805	77.487	191	37	6	2416040	2416227	5057772	5057959	2.15e-20	110
HGMS2	B-3805	81.022	137	24	2	1851451	1851586	632810	632675	7.74e-20	108
HGMS2	B-3805	84.906	106	16	0	2665451	2665556	862234	862129	7.74e-20	108
HGMS2	B-3805	92.308	78	3	3	3445551	3445627	1871769	1871694	7.74e-20	108
HGMS2	B-3805	92.308	78	3	3	3452220	3452295	1878438	1878362	7.74e-20	108
HGMS2	B-3805	84.906	106	16	0	4461646	4461751	2658539	2658434	7.74e-20	108
HGMS2	B-3805	81.022	137	24	2	4691134	4691269	3472471	3472336	7.74e-20	108
HGMS2	B-3805	87.5	96	7	5	538641	538733	1871794	1871701	2.79e-19	106
HGMS2	B-3805	87.5	96	7	5	3452195	3452288	4785250	4785158	2.79e-19	106
HGMS2	B-3805	90.909	77	6	1	3121344	3121420	1982369	1982444	3.6e-18	102
HGMS2	B-3805	90.909	77	6	1	3341545	3341620	2202569	2202645	3.6e-18	102
HGMS2	B-3805	98.246	57	1	0	5244352	5244408	79525	79469	1.3e-17	100
HGMS2	B-3805	98.246	57	1	0	5244418	5244474	79591	79535	1.3e-17	100
HGMS2	B-3805	75.814	215	40	11	2483911	2484119	663352	663560	4.66e-17	99
HGMS2	B-3805	83.654	104	17	0	606218	606321	1703346	1703449	4.66e-17	99
HGMS2	B-3805	75.962	208	40	9	4660384	4660586	2839802	2840004	4.66e-17	99
HGMS2	B-3805	89.61	77	8	0	3620521	3620597	4717570	4717646	4.66e-17	99
HGMS2	B-3805	96.552	58	2	0	5194446	5194503	129445	129388	1.68e-16	97.1
HGMS2	B-3805	96.552	58	2	0	5194498	5194555	129497	129440	1.68e-16	97.1
HGMS2	B-3805	82.727	110	15	3	4840528	4840635	6172	6279	6.03e-16	95.3
HGMS2	B-3805	82.727	110	15	3	5317664	5317771	483309	483416	6.03e-16	95.3
HGMS2	B-3805	75.635	197	44	4	3547676	3547870	1677380	1677186	6.03e-16	95.3
HGMS2	B-3805	75.635	197	44	4	3646589	3646783	1776294	1776100	6.03e-16	95.3
HGMS2	B-3805	96.552	58	1	1	5418235	5418291	5326988	5326931	6.03e-16	95.3
HGMS2	B-3805	96.552	58	1	1	5418293	5418350	5327046	5326990	6.03e-16	95.3
HGMS2	B-3805	76.243	181	39	4	1900687	1900865	597297	597475	2.17e-15	93.5
HGMS2	B-3805	84.783	92	14	0	1851496	1851587	1605472	1605563	2.17e-15	93.5
HGMS2	B-3805	73.864	264	55	11	1633313	1633572	2146041	2146294	2.17e-15	93.5
HGMS2	B-3805	76.404	178	38	4	4726469	4726644	3423057	3423232	2.17e-15	93.5
HGMS2	B-3805	84.211	95	15	0	3718403	3718497	3472332	3472426	2.17e-15	93.5
HGMS2	B-3805	73.864	264	55	11	3177695	3177948	3690345	3690604	2.17e-15	93.5
HGMS2	B-3805	79.675	123	25	0	1857493	1857615	2101569	2101691	2.8e-14	89.8
HGMS2	B-3805	98.077	52	0	1	2747586	2747637	2566499	2566449	2.8e-14	89.8
HGMS2	B-3805	98.077	52	0	1	2757491	2757541	2576404	2576353	2.8e-14	89.8
HGMS2	B-3805	79.675	123	25	0	3222298	3222420	3466307	3466429	2.8e-14	89.8
HGMS2	B-3805	81.25	112	18	3	74016	74125	944256	944146	1.01e-13	87.9
HGMS2	B-3805	81.25	112	18	3	4379624	4379734	5249882	5249773	1.01e-13	87.9
HGMS2	B-3805	70.577	503	123	19	4299287	4299781	596991	597476	3.63e-13	86.1
HGMS2	B-3805	70.577	503	123	19	4726468	4726953	1024099	1024593	3.63e-13	86.1
HGMS2	B-3805	94.545	55	2	1	4127704	4127758	1195237	1195184	1.3e-12	84.2
HGMS2	B-3805	94.545	55	2	1	4128643	4128696	1196176	1196122	1.3e-12	84.2
HGMS2	B-3805	88.406	69	8	0	134094	134162	5185926	5185994	1.3e-12	84.2
HGMS2	B-3805	88.406	69	8	0	137904	137972	5189736	5189804	1.3e-12	84.2
HGMS2	B-3805	72.973	259	60	8	386715	386968	338073	337820	4.69e-12	82.4
HGMS2	B-3805	96	50	2	0	2967460	2967509	1195184	1195233	4.69e-12	82.4
HGMS2	B-3805	97.872	47	1	0	3835643	3835689	1488188	1488234	4.69e-12	82.4
HGMS2	B-3805	80	120	16	7	989736	989851	1801133	1801018	4.69e-12	82.4
HGMS2	B-3805	96	50	2	0	4128647	4128696	2356481	2356530	4.69e-12	82.4
HGMS2	B-3805	81.132	106	17	1	550613	550718	2524275	2524377	4.69e-12	82.4
HGMS2	B-3805	79.661	118	20	4	3522837	3522952	4334231	4334116	4.69e-12	82.4
HGMS2	B-3805	81.132	106	17	1	2799613	2799715	4773173	4773278	4.69e-12	82.4
HGMS2	B-3805	72.973	259	60	8	4985870	4986123	4937177	4936924	4.69e-12	82.4
HGMS2	B-3805	95.918	49	2	0	2967460	2967508	480460	480508	1.69e-11	80.5
HGMS2	B-3805	95.918	49	2	0	4843436	4843484	2356482	2356530	1.69e-11	80.5
HGMS2	B-3805	95.918	49	2	0	2839956	2840004	2483944	2483896	1.69e-11	80.5
HGMS2	B-3805	95.918	49	2	0	2840046	2840094	2484034	2483986	1.69e-11	80.5
HGMS2	B-3805	95.918	49	2	0	332247	332295	4991579	4991531	1.69e-11	80.5
HGMS2	B-3805	95.918	49	2	0	332313	332361	4991645	4991597	1.69e-11	80.5
HGMS2	B-3805	79.825	114	17	6	2824239	2824349	603449	603559	6.07e-11	78.7
HGMS2	B-3805	79.825	114	17	6	4720385	4720495	2499641	2499751	6.07e-11	78.7
HGMS2	B-3805	95.745	47	2	0	799778	799824	818856	818810	2.18e-10	76.8
HGMS2	B-3805	95.745	47	2	0	4505023	4505069	4524112	4524066	2.18e-10	76.8
HGMS2	B-3805	97.674	43	1	0	4416713	4416755	891829	891787	7.85e-10	75
HGMS2	B-3805	97.674	43	1	0	4432051	4432093	907167	907125	7.85e-10	75
HGMS2	B-3805	90	60	3	3	3904555	3904612	1419254	1419196	7.85e-10	75
HGMS2	B-3805	90	60	3	3	3904626	3904684	1419325	1419268	7.85e-10	75
HGMS2	B-3805	86.111	72	6	3	1423295	1423364	2202577	2202646	7.85e-10	75
HGMS2	B-3805	86.111	72	6	3	3121343	3121412	3900560	3900629	7.85e-10	75
HGMS2	B-3805	72.355	293	59	18	113889	114176	199789	200064	2.82e-09	73.1
HGMS2	B-3805	80.645	93	18	0	3402327	3402419	1911772	1911864	2.82e-09	73.1
HGMS2	B-3805	80.645	93	18	0	3412125	3412217	1921570	1921662	2.82e-09	73.1
HGMS2	B-3805	81.818	88	14	2	71424	71510	2555581	2555495	2.82e-09	73.1
HGMS2	B-3805	95.652	46	1	1	1231130	1231175	4077279	4077235	2.82e-09	73.1
HGMS2	B-3805	95.652	46	1	1	1246645	1246689	4092794	4092749	2.82e-09	73.1
HGMS2	B-3805	72.449	294	57	20	5123879	5124154	5209722	5210009	2.82e-09	73.1
HGMS2	B-3805	81.818	88	14	2	2768409	2768495	5252474	5252388	2.82e-09	73.1
HGMS2	B-3805	84	75	11	1	824018	824091	1337049	1337123	1.02e-08	71.3
HGMS2	B-3805	83.75	80	8	5	1423276	1423352	2189092	2189169	1.02e-08	71.3
HGMS2	B-3805	88.136	59	7	0	1850698	1850756	2870351	2870293	1.02e-08	71.3
HGMS2	B-3805	88.136	59	7	0	2453569	2453627	3473224	3473166	1.02e-08	71.3
HGMS2	B-3805	83.133	83	9	5	3134805	3134884	3900557	3900637	1.02e-08	71.3
HGMS2	B-3805	84	75	11	1	3986757	3986831	4499799	4499872	1.02e-08	71.3
HGMS2	B-3805	97.5	40	1	0	931273	931312	3272571	3272610	3.65e-08	69.4
HGMS2	B-3805	89.474	57	3	3	376475	376530	4122044	4122098	3.65e-08	69.4
HGMS2	B-3805	82.716	81	10	4	918581	918659	4166258	4166336	3.65e-08	69.4
HGMS2	B-3805	97.5	40	1	0	2051312	2051351	4392655	4392694	3.65e-08	69.4
HGMS2	B-3805	83.333	78	9	4	1157616	1157691	4405231	4405306	3.65e-08	69.4
HGMS2	B-3805	92	50	3	1	1201826	1201874	4947362	4947411	3.65e-08	69.4
HGMS2	B-3805	82.051	78	14	0	3307481	3307558	1605466	1605543	1.31e-07	67.6
HGMS2	B-3805	80.435	92	14	3	3718414	3718503	2016419	2016508	1.31e-07	67.6
HGMS2	B-3805	82.5	80	8	5	1423295	1423371	1982437	1982361	4.73e-07	65.8
HGMS2	B-3805	82.5	80	8	5	3341552	3341628	3900629	3900553	4.73e-07	65.8
HGMS2	B-3805	95.238	42	0	2	498446	498486	3966344	3966384	4.73e-07	65.8
HGMS2	B-3805	95.238	42	0	2	1357540	1357580	4825405	4825445	4.73e-07	65.8
HGMS2	B-3805	82.895	76	7	5	1722895	1722967	685284	685212	1.7e-06	63.9
HGMS2	B-3805	95	40	2	0	2699297	2699336	687722	687683	1.7e-06	63.9
HGMS2	B-3805	95	40	2	0	4636157	4636196	2624693	2624654	1.7e-06	63.9
HGMS2	B-3805	82.895	76	7	5	4638595	4638667	3601022	3600950	1.7e-06	63.9
HGMS2	B-3805	85.965	57	8	0	2453569	2453625	1183819	1183763	6.11e-06	62.1
HGMS2	B-3805	94.872	39	2	0	1632007	1632045	2144306	2144344	6.11e-06	62.1
HGMS2	B-3805	85.965	57	8	0	4140061	4140117	2870351	2870295	6.11e-06	62.1
HGMS2	B-3805	92.857	42	3	0	3179642	3179683	3691869	3691910	6.11e-06	62.1
HGMS2	B-3805	93.023	43	2	1	1203561	1203602	3988852	3988810	6.11e-06	62.1
HGMS2	B-3805	93.023	43	2	1	1335072	1335114	4120363	4120322	6.11e-06	62.1
HGMS2	B-3805	94.872	39	0	2	751860	751897	626068	626031	2.2e-05	60.2
HGMS2	B-3805	91.304	46	0	4	1210181	1210225	2821281	2821323	2.2e-05	60.2
HGMS2	B-3805	91.304	46	0	4	2502697	2502739	4113699	4113743	2.2e-05	60.2
HGMS2	B-3805	94.872	39	0	2	4697876	4697913	4572030	4571993	2.2e-05	60.2
HGMS2	B-3805	96.97	33	1	0	4724621	4724653	599288	599320	0.000284	56.5
HGMS2	B-3805	90.909	44	0	4	1210183	1210225	2821316	2821356	0.000284	56.5
HGMS2	B-3805	90.909	44	0	4	1210183	1210225	2821349	2821389	0.000284	56.5
HGMS2	B-3805	90.909	44	0	4	2502532	2502572	4113699	4113741	0.000284	56.5
HGMS2	B-3805	90.909	44	0	4	2502565	2502605	4113699	4113741	0.000284	56.5
HGMS2	B-3805	90.909	44	0	4	2502598	2502638	4113699	4113741	0.000284	56.5
HGMS2	B-3805	90.909	44	0	4	2502631	2502671	4113699	4113741	0.000284	56.5
HGMS2	B-3805	90.909	44	0	4	2502664	2502704	4113699	4113741	0.000284	56.5
HGMS2	B-3805	94.286	35	2	0	4638598	4638632	685216	685182	0.001	54.7
HGMS2	B-3805	94.286	35	2	0	4638728	4638762	685281	685247	0.001	54.7
HGMS2	B-3805	96.875	32	1	0	3075417	3075448	1116216	1116185	0.001	54.7
HGMS2	B-3805	96.774	31	1	0	34233	34263	1325403	1325373	0.004	52.8
HGMS2	B-3805	96.774	31	1	0	3998477	3998507	5289665	5289635	0.004	52.8
Query Sequence	Subject Sequence	% Identity	Alignment length	Mismatches	Gap opens	Query start	Query end	Subject start	Subject end	E-value	Bit score
		38222.1		37108	4467
		87.0662
