# Supplementary material for: Whole-genome and enzymatic analyses of an androstenedione-producing Mycobacterium strain with residual phytosterol-degrading pathways
Source: Microb Cell Fact. 2020 Oct 2;19:187. doi: 10.1186/s12934-020-01442-w (PMC7532642; doi:10.1186/s12934-020-01442-w)
Supplement: Supplementary file 4 — Additional file 4: Table S6. Animal pathogen analysis against PHI [file 12934_2020_1442_MOESM4_ESM.xlsx]

## Sheet: Sheet1
			Table S6. Animal pathogen analysis against PHI
Gene_id	Subject_id	Identity	Align_length	Mismatch	Gap	Gene_start	Gene_end	Subject_start	Subject_end	E_value	Score
HGMS2GL000196	PHI:274	46.11	321	160	2	2	311	89	407	4e-97	288
HGMS2GL000397	PHI:194	51.4	570	264	6	5	568	267	829	0	567
HGMS2GL000739	PHI:598	40.26	380	193	8	41	409	1	357	6e-80	246
HGMS2GL001610	PHI:200	41.52	448	259	2	8	454	14	459	3e-115	343
HGMS2GL001899	PHI:194	55.98	577	246	3	1	577	264	832	0	644
HGMS2GL002456	PHI:877	51.16	389	164	8	4	386	19	387	2e-121	353
HGMS2GL002812	PHI:401	41.71	199	110	3	2	194	34	232	1e-55	173
HGMS2GL002926	PHI:358	42.93	594	295	11	36	598	126	706	9e-153	453
HGMS2GL003152	PHI:445	41.15	401	218	2	24	424	86	468	1e-113	337
HGMS2GL003463	PHI:822	40.7	258	143	7	4	257	44	295	5e-58	182
HGMS2GL003551	PHI:106	52.96	372	170	4	15	381	3	374	4e-130	382
HGMS2GL004256	PHI:442	46	763	401	9	1	754	1	761	0	668
HGMS2GL004625	PHI:824	46.97	841	394	7	20	815	10	843	0	758
HGMS2GL004630	PHI:277	40.24	169	82	5	9	171	65	220	2e-31	109
HGMS2GL004932	PHI:401	41.71	199	110	3	2	194	34	232	5e-56	174
