# Supplementary material for: Whole-genome and enzymatic analyses of an androstenedione-producing Mycobacterium strain with residual phytosterol-degrading pathways
Source: Microb Cell Fact. 2020 Oct 2;19:187. doi: 10.1186/s12934-020-01442-w (PMC7532642; doi:10.1186/s12934-020-01442-w)
Supplement: Supplementary file 5 — Additional file 5: Table S7. Animal pathogen analysis against VFDB [file 12934_2020_1442_MOESM5_ESM.xlsx]

## Sheet: Sheet1
			Table S7. Animal pathogen analysis against VFDB
Gene_id	Subject_id	Identity	Align_length	Mismatch	Gap	Gene_start	Gene_end	Subject_start	Subject_end	E_value	Score
HGMS2GL000066	VFG1417	68.3	306	96	1	7	311	4	309	4e-129	367
HGMS2GL000067	VFG1416	82.96	135	23	0	5	139	1	135	2e-79	227
HGMS2GL000071	VFG0079	59.75	805	314	2	1	805	2	796	0	976
HGMS2GL000188	VFG0122	48.95	427	213	2	1	426	14	436	2e-145	417
HGMS2GL000203	VFG0161	40.66	1038	590	13	52	1073	64	1091	0	677
HGMS2GL000286	VFG1386	85.83	240	34	0	6	245	8	247	4e-154	425
HGMS2GL000314	VFG0925	56.87	262	111	1	1	260	5	266	3e-110	315
HGMS2GL000315	VFG0928	48.4	312	161	0	36	347	18	329	2e-84	255
HGMS2GL000316	VFG0926	48.39	310	156	4	31	338	31	338	1e-73	227
HGMS2GL000396	VFG0274	51.01	198	96	1	4	201	1	197	4e-66	198
HGMS2GL000397	VFG0270	53.33	570	259	4	4	570	3	568	0	592
HGMS2GL000398	VFG0269	45.41	229	118	2	1	228	1	223	3e-66	201
HGMS2GL000457	VFG1390	50.67	225	111	0	8	232	2	226	4e-70	211
HGMS2GL000469	VFG1386	49.33	223	112	1	31	252	22	244	6e-76	227
HGMS2GL000502	VFG0928	44.37	311	171	2	36	345	18	327	2e-69	216
HGMS2GL000503	VFG0926	46.69	302	160	1	45	346	34	334	2e-75	233
HGMS2GL000577	VFG1390	89.08	229	24	1	1	229	3	230	9e-145	400
HGMS2GL000741	VFG1415	60.73	247	91	2	107	348	1	246	2e-99	292
HGMS2GL000870	VFG1412	48.86	176	85	1	8	178	22	197	3e-53	165
HGMS2GL000910	VFG1392	83.49	212	35	0	9	220	35	246	2e-132	370
HGMS2GL000947	VFG1267	40	285	167	3	286	569	286	567	1e-36	140
HGMS2GL000962	VFG0365	41.38	261	147	3	357	614	315	572	3e-50	180
HGMS2GL000978	VFG1386	56.64	226	97	1	10	234	22	247	6e-88	256
HGMS2GL001177	VFG0077	53.71	175	81	0	14	188	20	194	8e-66	197
HGMS2GL001178	VFG0077	50.53	190	92	2	9	198	3	190	9e-67	200
HGMS2GL001258	VFG0925	41.15	226	128	2	17	237	22	247	4e-52	167
HGMS2GL001281	VFG0344	40.25	236	137	1	6	237	7	242	3e-59	191
HGMS2GL001290	VFG1817	63.52	540	186	3	15	549	19	552	0	670
HGMS2GL001291	VFG1403	61.14	1176	423	15	4	1161	4	1163	0	1295
HGMS2GL001293	VFG1823	72.96	429	115	1	11	439	3	430	0	637
HGMS2GL001294	VFG1822	48.41	1008	446	14	12	980	6	978	0	755
HGMS2GL001295	VFG1821	65.64	1589	506	14	56	1626	1	1567	0	1992
HGMS2GL001296	VFG1820	60	1470	552	14	6	1461	14	1461	0	1624
HGMS2GL001297	VFG1819	71.85	437	117	3	1	437	1	431	0	581
HGMS2GL001298	VFG1818	77.94	68	15	0	1	68	1	68	6e-39	119
HGMS2GL001343	VFG1206	40.6	234	134	4	1	233	1	230	3e-48	159
HGMS2GL001556	VFG0173	45.82	395	191	5	4	375	6	400	1e-101	303
HGMS2GL001897	VFG0269	57	100	42	1	1	99	1	100	3e-37	121
HGMS2GL001899	VFG0270	53.73	577	259	3	1	577	1	569	0	628
HGMS2GL001901	VFG0274	57.59	191	81	0	28	218	2	192	1e-80	236
HGMS2GL001923	VFG1811	73.79	309	76	1	1	309	23	326	9e-168	466
HGMS2GL001970	VFG1386	40.54	222	125	3	1	215	23	244	4e-48	154
HGMS2GL001995	VFG1811	67.99	303	92	2	4	306	29	326	2e-150	425
HGMS2GL002028	VFG1861	60.64	714	271	5	37	745	32	740	0	888
HGMS2GL002123	VFG1825	62.48	565	202	6	22	581	17	576	0	612
HGMS2GL002194	VFG1386	41.44	222	125	3	1	218	23	243	5e-51	162
HGMS2GL002334	VFG1409	59.48	575	231	2	5	577	5	579	0	699
HGMS2GL002339	VFG1408	62.74	1691	603	12	1	1669	27	1712	0	1997
HGMS2GL002538	VFG1826	89.02	738	81	0	47	784	53	790	0	1366
HGMS2GL002634	VFG1405	72.28	534	75	5	14	480	1	528	0	704
HGMS2GL002641	VFG1405	62.86	315	110	2	7	317	215	526	4e-136	392
HGMS2GL002642	VFG1406	85.41	233	31	2	1	233	1	230	4e-141	390
HGMS2GL002750	VFG1811	61.54	312	115	2	36	343	16	326	3e-139	395
HGMS2GL002812	VFG1421	81.16	207	39	0	1	207	1	207	3e-127	353
HGMS2GL002818	VFG1206	51.41	284	134	4	1	281	1	283	2e-90	271
HGMS2GL002916	VFG1404	86.39	191	26	0	33	223	1	191	4e-127	353
HGMS2GL003019	VFG1824	86.06	208	29	0	3	210	1	208	1e-129	360
HGMS2GL003043	VFG1416	65.57	122	42	0	5	126	1	122	8e-54	162
HGMS2GL003060	VFG1393	60.15	527	199	6	6	529	2	520	0	596
HGMS2GL003131	VFG1419	69.11	314	95	1	2	315	16	327	2e-161	450
HGMS2GL003177	VFG1393	61.13	530	187	8	1	522	1	519	0	599
HGMS2GL003216	VFG1413	54.03	248	114	0	6	253	14	261	9e-91	266
HGMS2GL003312	VFG0171	41.39	273	137	12	99	362	206	464	2e-37	137
HGMS2GL003324	VFG1414	47.22	72	36	2	2	71	16	87	4e-15	60.8
HGMS2GL003328	VFG1412	88.68	212	18	1	1	206	1	212	5e-138	381
HGMS2GL003347	VFG1390	42.86	231	125	4	4	228	1	230	1e-51	163
HGMS2GL003408	VFG1413	79.44	248	51	0	3	250	14	261	2e-142	396
HGMS2GL003527	VFG0925	40.57	244	141	1	3	242	8	251	3e-58	183
HGMS2GL003560	VFG1414	76.47	102	18	1	1	96	1	102	4e-56	165
HGMS2GL003564	VFG1855	54.25	529	240	2	1	528	3	530	0	534
HGMS2GL003627	VFG2391	43.51	393	200	10	1	377	1	387	1e-75	240
HGMS2GL003782	VFG1382	69.72	284	86	0	6	289	4	287	4e-148	413
HGMS2GL003783	VFG1385	65.37	283	98	0	2	284	15	297	1e-144	404
HGMS2GL003983	VFG1383	68.39	155	49	0	7	161	5	159	3e-57	176
HGMS2GL003988	VFG1382	56.54	283	123	0	31	313	5	287	4e-117	335
HGMS2GL003990	VFG1381	90.65	428	40	0	1	428	1	428	0	822
HGMS2GL003998	VFG1382	69.58	263	80	0	1	263	25	287	9e-136	381
HGMS2GL003999	VFG1382	71.08	287	83	0	1	287	1	287	7e-152	422
HGMS2GL004013	VFG1855	59.7	526	210	2	1	524	3	528	0	587
HGMS2GL004045	VFG1380	58.8	216	71	3	3	207	29	237	3e-84	246
HGMS2GL004147	VFG0079	46.46	861	362	12	7	839	7	796	0	704
HGMS2GL004163	VFG1379	72.65	117	22	1	6	112	9	125	1e-55	165
HGMS2GL004280	VFG2391	47.71	415	200	9	3	411	5	408	9e-100	302
HGMS2GL004430	VFG1409	53.44	582	257	6	1	570	1	580	0	597
HGMS2GL004439	VFG0077	41.48	176	97	2	7	181	20	190	3e-45	145
HGMS2GL004440	VFG0077	43.98	191	107	0	7	197	4	194	4e-59	180
HGMS2GL004516	VFG1395	46.12	232	120	1	2	233	8	234	5e-59	183
HGMS2GL004655	VFG1396	68.85	719	203	10	3	707	26	737	0	922
HGMS2GL004665	VFG2392	49.63	135	59	4	37	166	41	171	1e-27	98.6
HGMS2GL004666	VFG2380	79.8	391	79	0	9	399	181	571	0	635
HGMS2GL004667	VFG2381	65.12	473	162	2	3	474	2	472	0	595
HGMS2GL004668	VFG2382	81.05	744	137	4	1	740	1	744	0	1206
HGMS2GL004669	VFG2383	78.34	591	127	1	3	593	2	591	0	930
HGMS2GL004670	VFG2384	42.27	97	56	0	1	97	1	97	7e-20	73.6
HGMS2GL004672	VFG2379	59	100	41	0	1	100	1	100	8e-29	96.3
HGMS2GL004673	VFG2378	62.11	95	36	0	1	95	1	95	1e-36	115
HGMS2GL004675	VFG2385	67.35	487	159	0	26	512	25	511	0	642
HGMS2GL004679	VFG2391	71.36	433	115	1	6	438	4	427	0	588
HGMS2GL004708	VFG1206	41.47	217	116	3	15	222	20	234	3e-41	140
HGMS2GL004769	VFG1390	53.36	223	103	1	17	238	5	227	1e-71	215
HGMS2GL004794	VFG1412	50.86	175	78	2	2	168	22	196	8e-58	176
HGMS2GL004881	VFG1206	42.28	298	166	3	1	292	1	298	8e-69	216
HGMS2GL004932	VFG1421	81.16	207	39	0	1	207	1	207	1e-127	354
HGMS2GL004954	VFG1420	48.42	285	80	12	12	285	24	252	2e-55	178
HGMS2GL004956	VFG1967	42.18	377	203	8	13	389	2	363	2e-95	287
HGMS2GL004961	VFG1811	64.01	289	99	2	14	302	43	326	2e-130	371
HGMS2GL004962	VFG1419	68.25	337	98	2	1	333	1	332	1e-172	479
HGMS2GL004963	VFG1810	68.6	293	91	1	3	295	8	299	6e-144	403
HGMS2GL004990	VFG2228	42.21	244	138	2	5	247	4	245	2e-61	191
HGMS2GL005100	VFG1824	42.11	209	115	2	1	206	1	206	1e-48	155
