# Supplementary material for: Whole-genome and enzymatic analyses of an androstenedione-producing Mycobacterium strain with residual phytosterol-degrading pathways
Source: Microb Cell Fact. 2020 Oct 2;19:187. doi: 10.1186/s12934-020-01442-w (PMC7532642; doi:10.1186/s12934-020-01442-w)
Supplement: Supplementary file 6 — Additional file 6: Table S8. Animal pathogen analysis against ARDB [file 12934_2020_1442_MOESM6_ESM.xlsx]

## Sheet: Sheet1
			Table S8. Animal pathogen analysis against ARDB
Gene_id	Subject_id	Identity	Align_length	Mismatch	Gap	Gene_start	Gene_end	Subject_start	Subject_end	E_value	Score
HGMS2GL000350	ardb_2435	41.96	112	57	3	99	210	112	215	6e-18	77
HGMS2GL000504	ardb_2199	43.9	410	227	2	14	422	11	418	4e-104	312
HGMS2GL000782	ardb_2687	41.05	190	102	5	10	191	8	195	1e-30	108
HGMS2GL000821	ardb_2199	68.29	410	130	0	9	418	9	418	0	542
HGMS2GL001151	ardb_1888	61.64	378	142	2	5	379	1	378	3e-142	407
HGMS2GL001677	ardb_1951	42.41	382	220	0	1	382	25	406	4e-77	242
HGMS2GL002009	ardb_1610	41.18	289	151	10	2	277	43	325	6e-49	163
HGMS2GL002717	ardb_2722	63.61	294	104	1	9	302	4	294	5e-126	358
HGMS2GL003489	ardb_2078	66.3	181	61	0	5	185	2	182	5e-82	238
HGMS2GL004088	ardb_1865	41.25	240	138	3	1	237	4	243	5e-55	177
HGMS2GL004416	ardb_630	72.53	182	46	1	13	194	4	181	6e-92	263
HGMS2GL004644	ardb_1890	42.64	129	73	1	20	148	34	161	1e-24	91.7
